# Supplementary material for: Genome Assembly and Pathway Analysis of Edible Mushroom Agrocybe cylindracea
Source: Genomics Proteomics Bioinformatics. 2020 Jun 17;18(3):341–51. doi: 10.1016/j.gpb.2018.10.009 (PMC7801210; doi:10.1016/j.gpb.2018.10.009)
Supplement: Supplementary Table S1 [file mmc8.xlsx]

## Sheet: Table S1
Table S1 Alignment between genome and transcript assembles of A. cylindracea
Aligned rate	1	0.95	0.9	> 90%
Counts (51,287)	24141	17169	3146	44456
Ratio	0.471	0.335	0.061	0.867
