# Supplementary material for: Genome Assembly and Pathway Analysis of Edible Mushroom Agrocybe cylindracea
Source: Genomics Proteomics Bioinformatics. 2020 Jun 17;18(3):341–51. doi: 10.1016/j.gpb.2018.10.009 (PMC7801210; doi:10.1016/j.gpb.2018.10.009)
Supplement: Supplementary Table S2 [file mmc9.xlsx]

## Sheet: Table S2
Table S2 Summary of carbohydrate-active enzymes in A. cylindracea
CAZy (439)	Number
AA	88
CBM	56
CE	30
GH	192
GT	65
PL	8
