# Supplementary material for: Genome Assembly and Pathway Analysis of Edible Mushroom Agrocybe cylindracea
Source: Genomics Proteomics Bioinformatics. 2020 Jun 17;18(3):341–51. doi: 10.1016/j.gpb.2018.10.009 (PMC7801210; doi:10.1016/j.gpb.2018.10.009)
Supplement: Supplementary Table S3 [file mmc10.xlsx]

## Sheet: Table S3
Table S3 Variant site information for the A. cylindraceau genome
Variants	Number	Rate
Exonic	285019	0.33
Upstream/downstream	281799	0.32
Intronic	109145	0.13
Intergenic	184109	0.21
