# Supplementary material for: Genome Assembly and Pathway Analysis of Edible Mushroom Agrocybe cylindracea
Source: Genomics Proteomics Bioinformatics. 2020 Jun 17;18(3):341–51. doi: 10.1016/j.gpb.2018.10.009 (PMC7801210; doi:10.1016/j.gpb.2018.10.009)
Supplement: Supplementary Table S4 [file mmc11.xlsx]

## Sheet: Table S4
Table S4 Classification of repeat elements in the A. cylindracea genome
Element	Length (bp)	Coverage in genome (%)
SINEs	18420	0.03
LINEs	1162692	2.06
LTR elements	721528	1.28
DNA elements	188978	0.33
Simple repeats	323633	0.57
Low complexity	76444	0.14
Unclassified	4611769	8.16
Total	7082200	12.54
