# Supplementary material for: Genome Assembly and Pathway Analysis of Edible Mushroom Agrocybe cylindracea
Source: Genomics Proteomics Bioinformatics. 2020 Jun 17;18(3):341–51. doi: 10.1016/j.gpb.2018.10.009 (PMC7801210; doi:10.1016/j.gpb.2018.10.009)
Supplement: Supplementary Table S5 [file mmc12.xlsx]

## Sheet: Table S5
Table S5 Mating-type-associated proteins in A. cylindracea
MAT-associated proteins	Protein IDs
HD1	Argchs295g06995
HD2	Argchs295g06994
Pheromone	Argchs394g08253	Argchs394g08252	Argchs394g08254
Pheromone receptor	Argchs394g08358	Argchs394g08361	Argchs394g08364	Argchs394g08359	Argchs394g08362
Switching protein	Argchs857g14534
Sir protein	Argchs401g08665	Argchs441g09771	Argchs295g06973	Argchs1206g01667	Argchs1217g01940
