# Supplementary material for: Genome Assembly and Pathway Analysis of Edible Mushroom Agrocybe cylindracea
Source: Genomics Proteomics Bioinformatics. 2020 Jun 17;18(3):341–51. doi: 10.1016/j.gpb.2018.10.009 (PMC7801210; doi:10.1016/j.gpb.2018.10.009)
Supplement: Supplementary Table S6 [file mmc13.xlsx]

## Sheet: Table S6
Table S6 Resources for the 17 fungi used in phylogenetic analyses
Species	Sources
Agaricus bisporus	ftp://ftp.ncbi.nlm.nih.gov/genomes/all/GCF/000/300/575/GCF_000300575.1_Agabi_varbisH97_2/
Agrocybe aegerita	http://www.thines-lab.senckenberg.de/agrocybe_genome/bulkdata/
Amanita muscaria	ftp://ftp.ncbi.nlm.nih.gov/genomes/all/GCA/000/827/485/GCA_000827485.1_Amanita_muscaria_Koide_BX008_v1.0/
Coprinopsis cinerea	ftp://ftp.ncbi.nlm.nih.gov/genomes/all/GCF/000/182/895/GCF_000182895.1_CC3/
Cylindrobasidium torrendii	ftp://ftp.ncbi.nlm.nih.gov/genomes/all/GCA/000/934/385/GCA_000934385.1_Cylto1/
Fistulina hepatica	ftp://ftp.ncbi.nlm.nih.gov/genomes/all/GCA/000/934/395/GCA_000934395.1_Fishe1/
Galerina marginata	ftp://ftp.ncbi.nlm.nih.gov/genomes/all/GCA/000/697/645/GCA_000697645.1_Galma1/
Gymnopus luxurians	ftp://ftp.ncbi.nlm.nih.gov/genomes/all/GCA/000/827/265/GCA_000827265.1_Gymlu1/
Hebeloma cylindrosporum	ftp://ftp.ncbi.nlm.nih.gov/genomes/all/GCA/000/827/355/GCA_000827355.1_Hebeloma_cylindrosporum_h7_v2.0/
Hypholoma sublateritium	ftp://ftp.ncbi.nlm.nih.gov/genomes/all/GCA/000/827/495/GCA_000827495.1_Hypsu1/
Hypsizygus marmoreus	ftp://ftp.ncbi.nlm.nih.gov/genomes/all/GCA/001/605/315/GCA_001605315.1_ASM160531v1/
Laccaria bicolor	ftp://ftp.ncbi.nlm.nih.gov/genomes/all/GCF/000/143/565/GCF_000143565.1_V1.0/
Moniliophthora roreri	ftp://ftp.ncbi.nlm.nih.gov/genomes/all/GCF/000/488/995/GCF_000488995.1_M_roreri_MCA_2997_v1/
Pleurotus ostreatus	ftp://ftp.ncbi.nlm.nih.gov/genomes/all/GCA/000/697/685/GCA_000697685.1_PleosPC15_2/
Schizophyllum commune	ftp://ftp.ncbi.nlm.nih.gov/genomes/all/GCF/000/143/185/GCF_000143185.1_v1.0/
Volvariella volvacea	http://genome.jgi.doe.gov/pages/dynamicOrganismDownload.jsf?organism=Volvo1
Serpula lacrymans	ftp://ftp.ncbi.nlm.nih.gov/genomes/all/GCF/000/218/685/GCF_000218685.1_v1.0/
