# Supplementary material for: Genome Assembly and Pathway Analysis of Edible Mushroom Agrocybe cylindracea
Source: Genomics Proteomics Bioinformatics. 2020 Jun 17;18(3):341–51. doi: 10.1016/j.gpb.2018.10.009 (PMC7801210; doi:10.1016/j.gpb.2018.10.009)
Supplement: Supplementary Table S7 [file mmc14.xlsx]

## Sheet: Table S7
Table S7 Orthologous gene block analysis
A species & B species	Blocks number	A genes number	B genes number
A. cylindracea & G. marginata	825	6728	7057
A. cylindracea &A. aegerita	732	8709	8520
A. aegerita & G. marginata	983	7159	7395
