# Supplementary material for: Genome Assembly and Pathway Analysis of Edible Mushroom Agrocybe cylindracea
Source: Genomics Proteomics Bioinformatics. 2020 Jun 17;18(3):341–51. doi: 10.1016/j.gpb.2018.10.009 (PMC7801210; doi:10.1016/j.gpb.2018.10.009)
Supplement: Supplementary Table S8 [file mmc15.xlsx]

## Sheet: Table S8
Table S8 Expanded gene groups in A. cylindracea compared with six edible mushrooms
Homologous group	Agaricus bisporus	Hypsizygus marmoreus	Laccaria bicolor	Pleurotus ostreatus	Volvariella volvacea	Agrocybe aegerite	Agrocybe cylindracea
Beta-glucan synthesis-associated protein	7	6	8	6	9	10	10
Chitin synthase	8	9	7	8	8	11	11
Glycosyl hydrolase family 1	1	3	0	3	3	5	5
Delta-12-desaturase desaturase	5	7	5	6	5	7	7
