# Supplementary material for: Genome Assembly and Pathway Analysis of Edible Mushroom Agrocybe cylindracea
Source: Genomics Proteomics Bioinformatics. 2020 Jun 17;18(3):341–51. doi: 10.1016/j.gpb.2018.10.009 (PMC7801210; doi:10.1016/j.gpb.2018.10.009)
Supplement: Supplementary Table S9 [file mmc16.xlsx]

## Sheet: Table S9
Table S9 Carbohydrate-active enzymes that degrade major carbon sources
Class	CAZy (439)	Number
Cellulose	GH6	3
	GH7	6
	CBM1	17
	GH5	1
	GH44	1
	GH45	1
	AA9 (LPMOs)	17
	GH1	5
	GH3	11
Hemicellulose	GH10	5
	GH30	3
	GH43	3
	GH51	2
	GH74	1
Pectin	PL1	2
	PL3	1
	PL4	1
	PL9	1
	CE8	1
	CE12	2
	GH28	5
	GH43	3
	GH53	1
	GH78	1
	GH88	1
	GH105	2
