# Supplementary material for: Genome Assembly and Pathway Analysis of Edible Mushroom Agrocybe cylindracea
Source: Genomics Proteomics Bioinformatics. 2020 Jun 17;18(3):341–51. doi: 10.1016/j.gpb.2018.10.009 (PMC7801210; doi:10.1016/j.gpb.2018.10.009)
Supplement: Supplementary Table S10 [file mmc17.xlsx]

## Sheet: Table S10
Table S10 Beta-1,6-glucan biosynthesis-associated genes
Gene ID	Best annotation information
Argchs295g07400	Beta-glucan synthesis-associated
Argchs350g07903	Glycoside hydrolase family 16 protein
Argchs394g08426	Glycoside hydrolase family 16 protein
Argchs394g08427	Glycoside hydrolase family 16 protein
Argchs401g08813	Beta-glucan synthesis-associated protein KRE6
Argchs720g12418	Beta-glucan synthesis-associated protein KRE6
Argchs1206g01560	Glycoside hydrolase family 16 protein
Argchs7586g12959	Beta-glucan synthesis-associated protein KRE6
Argchs7987g13767	Beta-glucan synthesis-associated protein SKN1
Argchs8477g14246	Beta-glucan synthesis-associated protein SKN1
Note: * KRE6 and SKN1 both encoded putative glucohydrolases and essentially SKN1 is a homologue to KRE6, performing similar functions.
