# Supplementary material for: Genome Assembly and Pathway Analysis of Edible Mushroom Agrocybe cylindracea
Source: Genomics Proteomics Bioinformatics. 2020 Jun 17;18(3):341–51. doi: 10.1016/j.gpb.2018.10.009 (PMC7801210; doi:10.1016/j.gpb.2018.10.009)
Supplement: Supplementary Table S11 [file mmc18.xlsx]

## Sheet: CXG_ko01110
Table S11 Enzyme-coding genes involved in biosynthesis of secondary metabolites
KO number	Annotation	Gene number in A. cylindracea
K03781	Catalase	2
K02437	Glycine cleavage system H protein	1
K01624	Fructose-bisphosphate aldolase, class II	1
K00030	Isocitrate dehydrogenase (NAD+)	2
K01807	Ribose 5-phosphate isomerase A	1
K00872	Homoserine kinase	1
K12659	N-acetyl-gamma-glutamyl-phosphate reductase / acetylglutamate kinase	1
K00658	2-oxoglutarate dehydrogenase E2 component (dihydrolipoamide succinyltransferase)	1
K00616	Transaldolase	3
K11778	Ditrans,polycis-polyprenyl diphosphate synthase	1
K05349	Beta-glucosidase	12
K16368	Diacylglycerol kinase (CTP)	1
K16369	Phosphatidylethanolamine N-methyltransferase	1
K01061	Carboxymethylenebutenolidase	2
K00510	Heme oxygenase 1	1
K11262	Acetyl-CoA carboxylase / biotin carboxylase 1	1
K00031	Isocitrate dehydrogenase	1
K01823	Isopentenyl-diphosphate Delta-isomerase	1
K14085	Aldehyde dehydrogenase family 7 member A1	1
K07513	Acetyl-CoA acyltransferase 1	1
K00167	2-oxoisovalerate dehydrogenase E1 component beta subunit	1
K13953	Alcohol dehydrogenase, propanol-preferring	2
K14157	Alpha-aminoadipic semialdehyde synthase	1
K00318	Proline dehydrogenase	1
K00547	Homocysteine S-methyltransferase	1
K01648	ATP citrate (pro-S)-lyase	1
K01845	Glutamate-1-semialdehyde 2,1-aminomutase	1
K14152	Phosphoribosyl-ATP pyrophosphohydrolase / phosphoribosyl-AMP cyclohydrolase / histidinol dehydrogenase	1
K13519	Lysophospholipid acyltransferase	1
K00211	Prephenate dehydrogenase (NADP+)	1
K00568	2-polyprenyl-6-hydroxyphenyl methylase / 3-demethylubiquinone-9 3-methyltransferase	1
K00006	Glycerol-3-phosphate dehydrogenase (NAD+)	1
K00700	1,4-alpha-glucan branching enzyme	1
K01687	Dihydroxy-acid dehydratase	2
K00818	Acetylornithine aminotransferase	1
K01649	2-isopropylmalate synthase	1
K01610	Phosphoenolpyruvate carboxykinase (ATP)	1
K01772	Protoporphyrin/coproporphyrin ferrochelatase	1
K00928	Aspartate kinase	1
K01490	AMP deaminase	1
K00505	Tyrosinase	5
K00290	Saccharopine dehydrogenase (NAD+, L-lysine forming)	1
K01756	Adenylosuccinate lyase	2
K02858	3,4-dihydroxy 2-butanone 4-phosphate synthase	1
K00033	6-phosphogluconate dehydrogenase	1
K01885	Glutamyl-tRNA synthetase	2
K01852	Lanosterol synthase	1
K05280	Flavonoid 3'-monooxygenase	1
K15634	Probable phosphoglycerate mutase	1
K14455	Aspartate aminotransferase, mitochondrial	1
K02259	Cytochrome c oxidase assembly protein subunit 15	1
K19970	5'-nucleotidase	1
K00237	Succinate dehydrogenase (ubiquinone) membrane anchor subunit	1
K17497	Phosphomannomutase	2
K00938	Phosphomevalonate kinase	1
K01637	Isocitrate lyase	2
K01623	Fructose-bisphosphate aldolase, class I	2
K00227	Delta7-sterol 5-desaturase	2
K00643	5-aminolevulinate synthase	1
K17989	L-serine/L-threonine ammonia-lyase	1
K00015	Glyoxylate reductase	1
K13501	Anthranilate synthase / indole-3-glycerol phosphate synthase / phosphoribosylanthranilate isomerase	1
K10246	Fatty acid elongase 3	1
K00147	Glutamate-5-semialdehyde dehydrogenase	1
K00601	Phosphoribosylglycinamide formyltransferase	1
K00844	Hexokinase	2
K00161	Pyruvate dehydrogenase E1 component alpha subunit	1
K01689	Enolase	2
K00049	Glyoxylate/hydroxypyruvate reductase	1
K18693	Diacylglycerol diphosphate phosphatase / phosphatidate phosphatase	2
K01694	Tryptophan synthase	1
K00819	Ornithine--oxo-acid transaminase	1
K05359	Arogenate/prephenate dehydratase	1
K06134	Ubiquinone biosynthesis monooxygenase Coq7	1
K00236	Succinate dehydrogenase (ubiquinone) cytochrome b560 subunit	1
K01681	Aconitate hydratase	1
K01597	Diphosphomevalonate decarboxylase	1
K00021	Hydroxymethylglutaryl-CoA reductase (NADPH)	1
K00052	3-isopropylmalate dehydrogenase	1
K00939	Adenylate kinase	2
K01652	Acetolactate synthase I/II/III large subunit	2
K00948	Ribose-phosphate pyrophosphokinase	1
K01626	3-deoxy-7-phosphoheptulonate synthase	3
K00766	Anthranilate phosphoribosyltransferase	1
K00804	Geranylgeranyl diphosphate synthase, type III	1
K00606	3-methyl-2-oxobutanoate hydroxymethyltransferase	2
K05355	Hexaprenyl-diphosphate synthase	2
K01733	Threonine synthase	1
K13830	Pentafunctional AROM polypeptide	1
K00981	Phosphatidate cytidylyltransferase	1
K15633	2,3-bisphosphoglycerate-independent phosphoglycerate mutase	1
K00791	tRNA dimethylallyltransferase	1
K09699	2-oxoisovalerate dehydrogenase E2 component (dihydrolipoyl transacylase)	1
K00850	6-phosphofructokinase 1	1
K15728	Phosphatidate phosphatase LPIN	1
K00281	Glycine dehydrogenase	1
K01188	Beta-glucosidase	4
K06127	2-methoxy-6-polyprenyl-1,4-benzoquinol methylase	1
K00605	Aminomethyltransferase	1
K00618	Amino-acid N-acetyltransferase	1
K00088	IMP dehydrogenase	1
K00830	Alanine-glyoxylate transaminase / serine-glyoxylate transaminase / serine-pyruvate transaminase	2
K11808	Phosphoribosylaminoimidazole carboxylase	1
K00134	Glyceraldehyde 3-phosphate dehydrogenase	2
K01754	Threonine dehydratase	1
K00249	Acyl-CoA dehydrogenase	2
K00003	Homoserine dehydrogenase	1
K01476	Arginase	2
K00861	Riboflavin kinase	2
K00143	L-2-aminoadipate reductase	1
K08730	Phosphatidylserine synthase 2	1
K01923	Phosphoribosylaminoimidazole-succinocarboxamide synthase	1
K03841	Fructose-1,6-bisphosphatase I	1
K01620	Threonine aldolase	1
K00228	Coproporphyrinogen III oxidase	1
K06126	Ubiquinone biosynthesis monooxygenase Coq6	1
K01679	Fumarate hydratase, class II	1
K01196	Glycogen debranching enzyme	1
K00231	Protoporphyrinogen/coproporphyrinogen III oxidase	1
K01657	Anthranilate synthase component I	1
K00549	5-methyltetrahydropteroyltriglutamate--homocysteine methyltransferase	1
K01736	Chorismate synthase	1
K00993	Ethanolaminephosphotransferase	1
K01053	Gluconolactonase	1
K00602	Phosphoribosylaminoimidazolecarboxamide formyltransferase / IMP cyclohydrolase	1
K18532	Adenylate kinase	1
K01580	Glutamate decarboxylase	2
K10703	Very-long-chain (3R)-3-hydroxyacyl-CoA dehydratase	1
K00688	Glycogen phosphorylase	1
K17069	O-acetylhomoserine/O-acetylserine sulfhydrylase	1
K00286	Pyrroline-5-carboxylate reductase	1
K00873	Pyruvate kinase	1
K01918	Pantoate--beta-alanine ligase	1
K13507	Glycerol-3-phosphate O-acyltransferase / dihydroxyacetone phosphate acyltransferase	1
K01785	Aldose 1-epimerase	2
K00036	Glucose-6-phosphate 1-dehydrogenase	1
K09838	Zeaxanthin epoxidase	2
K00627	Pyruvate dehydrogenase E2 component (dihydrolipoamide acetyltransferase)	2
K01698	Porphobilinogen synthase	1
K01702	3-isopropylmalate dehydratase	1
K00789	S-adenosylmethionine synthetase	2
K01638	Malate synthase	1
K01738	Cysteine synthase A	2
K00851	Gluconokinase	1
K14454	Aspartate aminotransferase, cytoplasmic	1
K00016	L-lactate dehydrogenase	1
K01749	Hydroxymethylbilane synthase	1
K01750	Ornithine cyclodeaminase	1
K00838	Aromatic amino acid aminotransferase I / 2-aminoadipate transaminase	1
K00927	Phosphoglycerate kinase	1
K00166	2-oxoisovalerate dehydrogenase E1 component alpha subunit	1
K10258	Very-long-chain enoyl-CoA reductase	2
K01609	Indole-3-glycerol phosphate synthase	1
K00550	Phosphatidyl-N-methylethanolamine N-methyltransferase	1
K01593	Aromatic-L-amino-acid/L-tryptophan decarboxylase	2
K00053	Ketol-acid reductoisomerase	1
K01497	GTP cyclohydrolase II	1
K00787	Farnesyl diphosphate synthase	1
K01613	Phosphatidylserine decarboxylase	4
K01568	Pyruvate decarboxylase	4
K00971	Mannose-1-phosphate guanylyltransferase	1
K00232	Acyl-CoA oxidase	1
K00235	Succinate dehydrogenase (ubiquinone) iron-sulfur subunit	1
K00002	Alcohol dehydrogenase (NADP+)	5
K00382	Dihydrolipoamide dehydrogenase	2
K15918	D-glycerate 3-kinase	1
K00801	Farnesyl-diphosphate farnesyltransferase	1
K00930	Acetylglutamate kinase	1
K01810	Glucose-6-phosphate isomerase	1
K11788	Phosphoribosylamine--glycine ligase / phosphoribosylformylglycinamidine cyclo-ligase	1
K01115	Phospholipase D1/2	2
K01581	Ornithine decarboxylase	1
K00600	Glycine hydroxymethyltransferase	1
K01739	Cystathionine gamma-synthase	1
K01809	Mannose-6-phosphate isomerase	2
K00817	Histidinol-phosphate aminotransferase	1
K00589	Uroporphyrin-III C-methyltransferase	1
K01719	Uroporphyrinogen-III synthase	1
K04486	Histidinol-phosphatase (PHP family)	1
K01068	Acyl-coenzyme A thioesterase 1/2/4	1
K01895	Acetyl-CoA synthetase	1
K00234	Succinate dehydrogenase (ubiquinone) flavoprotein subunit	3
K03809	NAD(P)H dehydrogenase (quinone)	3
K09754	Coumaroylquinate(coumaroylshikimate) 3'-monooxygenase	1
K00953	FAD synthetase	1
K01647	Citrate synthase	3
K00026	Malate dehydrogenase	2
K00276	Primary-amine oxidase	3
K13509	Lysophosphatidate acyltransferase	1
K00940	Nucleoside-diphosphate kinase	1
K00129	Aldehyde dehydrogenase (NAD(P)+)	1
K00765	ATP phosphoribosyltransferase	1
K01952	Phosphoribosylformylglycinamidine synthase	1
K02304	Precorrin-2 dehydrogenase / sirohydrochlorin ferrochelatase	1
K01693	Imidazoleglycerol-phosphate dehydratase	1
K01641	Hydroxymethylglutaryl-CoA synthase	2
K08683	3-hydroxyacyl-CoA dehydrogenase / 3-hydroxy-2-methylbutyryl-CoA dehydrogenase	1
K01057	6-phosphogluconolactonase	1
K01850	Chorismate mutase	1
K01755	Argininosuccinate lyase	1
K00111	Glycerol-3-phosphate dehydrogenase	1
K00793	Riboflavin synthase	1
K01663	Glutamine amidotransferase / cyclase	1
K00077	2-dehydropantoate 2-reductase	1
K00826	Branched-chain amino acid aminotransferase	3
K01835	Phosphoglucomutase	2
K00264	Glutamate synthase (NADPH/NADH)	1
K01940	Argininosuccinate synthase	1
K00133	Aspartate-semialdehyde dehydrogenase	1
K01760	Cystathionine beta-lyase	1
K00611	Ornithine carbamoyltransferase	2
K00162	Pyruvate dehydrogenase E1 component beta subunit	1
K01814	Phosphoribosylformimino-5-aminoimidazole carboxamide ribotide isomerase	1
K00222	Delta14-sterol reductase	2
K02257	Heme o synthase	1
K10251	17beta-estradiol 17-dehydrogenase / very-long-chain 3-oxoacyl-CoA reductase	1
K00293	Saccharopine dehydrogenase (NADP+, L-glutamate forming)	1
K00559	Sterol 24-C-methyltransferase	1
K00620	Glutamate N-acetyltransferase / amino-acid N-acetyltransferase	1
K06125	4-hydroxybenzoate polyprenyltransferase	5
K01900	Succinyl-CoA synthetase beta subunit	1
K01803	Triosephosphate isomerase (TIM)	1
K05917	Sterol 14-demethylase	6
K07511	Enoyl-CoA hydratase	1
K00794	6,7-dimethyl-8-ribityllumazine synthase	1
K10775	Phenylalanine ammonia-lyase	3
K00128	Aldehyde dehydrogenase (NAD+)	13
K01953	Asparagine synthase (glutamine-hydrolysing)	1
K00626	Acetyl-CoA C-acetyltransferase	1
K00164	2-oxoglutarate dehydrogenase E1 component	2
K00615	Transketolase	1
K01599	Uroporphyrinogen decarboxylase	1
