# Supplementary material for: Genome Assembly and Pathway Analysis of Edible Mushroom Agrocybe cylindracea
Source: Genomics Proteomics Bioinformatics. 2020 Jun 17;18(3):341–51. doi: 10.1016/j.gpb.2018.10.009 (PMC7801210; doi:10.1016/j.gpb.2018.10.009)
Supplement: Supplementary Table S12 [file mmc19.xlsx]

## Sheet: 0
Table S12 Secondary metabolite gene clusters of A. cylindracea
Cluster code	Location	Gene cluster type	Genome region	Gene number in gene cluster
Cluster 1	Contig1257	Terpene	193,098-214,163	4
Cluster 2	Contig11226	Terpene	1-8284	3
Cluster 3	Contig1517	Indole	8162-29,404	6
Cluster 4	Contig790	Terpene	230,383-252,585	7
Cluster 5	Contig1621	Terpene	118,917-140,193	7
Cluster 6	Contig401	T1pks	356,541-403,293	13
Cluster 7	Contig401	Terpene	1,753,898-1,775,009	8
Cluster 8	Contig401	Other	2,080,594-2,124,416	10
Cluster 9	Contig278	Terpene	552,318-573,396	10
Cluster 10	Contig231	Other	599,886-655,886	16
Cluster 11	Contig728	Terpene	53,057-75,409	7
Cluster 12	Contig294	Terpene	58,989-80,286	8
Cluster 13	Contig294	Nrps	705,586-753,576	13
Cluster 14	Contig769	Terpene	407,330-428,761	8
Cluster 15	Contig9517	Terpene	1-3206	1
Cluster 16	Contig2397	Terpene	104,133-125,552	5
Cluster 17	Contig733	Other	107,502-152,300	14
Cluster 18	Contig427	Other	558,655-614,667	16
Cluster 19	Contig6143	T1pks	1-2465	1
Cluster 20	Contig7149	Siderophore	29,021-36,884	2
Cluster 21	Contig436	Terpene	255,181-276,473	7
Cluster 22	Contig280	Indole	298,835-320,071	9
Cluster 23	Contig280	Terpene	348,142-369,394	7
Cluster 24	Contig280	Siderophore	829,686-844,315	4
Cluster 25	Contig280	T1pks	1,428,082-1,477,256	10
Cluster 26	Contig1420	Terpene	524,873-546,140	7
Cluster 27	Contig904	Terpene-t1pks	362,352-430,683	12
Cluster 28	Contig720	Terpene	195,457-216,667	6
