# Supplementary material for: Genome Assembly and Pathway Analysis of Edible Mushroom Agrocybe cylindracea
Source: Genomics Proteomics Bioinformatics. 2020 Jun 17;18(3):341–51. doi: 10.1016/j.gpb.2018.10.009 (PMC7801210; doi:10.1016/j.gpb.2018.10.009)
Supplement: Supplementary Table S13 [file mmc20.xlsx]

## Sheet: Table S11
Table S13 Enzymes associated with secondary metabolites
Class	KO number	Enzymes	Gene number in A. cylindracea
Steroid biosynthesis	K00222	Delta14-sterol reductase [EC:1.3.1.70]	2
	K00223	Delta 24(24(1))-sterol reductase [EC:1.3.1.71]	1
	K00227	Delta 7-sterol 5-desaturase [EC:1.14.19.20]	2
	K00559	Sterol 24-C-methyltransferase [EC:2.1.1.41]	1
	K00637	Sterol O-acyltransferase [EC:2.3.1.26]	1
	K00801	Farnesyl-diphosphate farnesyltransferase [EC:2.5.1.21]	1
	K01052	Lysosomal acid lipase/cholesteryl ester hydrolase [EC:3.1.1.13]	1
	K01852	Lanosterol synthase [EC:5.4.99.7]	1
	K05917	Sterol 14-demethylase [EC:1.14.13.70]	6
	K07419	Vitamin D 25-hydroxylase [EC:1.14.14.24]	2
	K07748	Sterol-4 alpha-carboxylate 3-dehydrogenase (decarboxylating) [EC:1.1.1.170]	1
	K07750	Methylsterol monooxygenase [EC:1.14.18.9]	3
	K09827	3-keto steroid reductase [EC:1.1.1.270]	1
	K09829	C-8 sterol isomerase [EC:5.-.-.-]	2
	K09831	Sterol 22-desaturase [EC:1.14.19.41]	1
Terpenoid backbone biosynthesis	K00021	Hydroxymethylglutaryl-CoA reductase (NADPH) [EC:1.1.1.34]	1
	K00626	Acetyl-CoA C-acetyltransferase [EC:2.3.1.9]	1
	K00787	Farnesyl diphosphate synthase [EC:2.5.1.1 2.5.1.10]	1
	K00804	Geranylgeranyl diphosphate synthase, type III [EC:2.5.1.1 2.5.1.10 2.5.1.29]	1
	K00938	Phosphomevalonate kinase [EC:2.7.4.2]	1
	K01597	Diphosphomevalonate decarboxylase [EC:4.1.1.33]	1
	K01641	Hydroxymethylglutaryl-CoA synthase [EC:2.3.3.10]	2
	K01823	Isopentenyl-diphosphate Delta-isomerase [EC:5.3.3.2]	1
	K05355	Hexaprenyl-diphosphate synthase [EC:2.5.1.82 2.5.1.83]	2
	K05906	Prenylcysteine oxidase / farnesylcysteine lyase [EC:1.8.3.5 1.8.3.6]	1
	K05954	Protein farnesyltransferase subunit beta [EC:2.5.1.58]	2
	K05955	Protein farnesyltransferase/geranylgeranyltransferase type-1 subunit alpha [EC:2.5.1.58 2.5.1.59]	1
	K06013	STE24 endopeptidase [EC:3.4.24.84]	1
	K08658	Prenyl protein peptidase [EC:3.4.22.-]	1
	K11778	Ditrans, polycis-polyprenyl diphosphate synthase [EC:2.5.1.87]	1
Ubiquinone and other terpenoid-quinone biosynthesis	K00568	2-polyprenyl-6-hydroxyphenyl methylase / 3-demethylubiquinone-9 3-methyltransferase [EC:2.1.1.222 2.1.1.64]	1
	K00838	Aromatic amino acid aminotransferase I / 2-aminoadipate transaminase [EC:2.6.1.57 2.6.1.39 2.6.1.27 2.6.1.5]	1
	K03809	NAD(P)H dehydrogenase (quinone) [EC:1.6.5.2]	3
	K06125	4-hydroxybenzoate polyprenyltransferase [EC:2.5.1.39]	5
	K06126	Ubiquinone biosynthesis monooxygenase Coq6 [EC:1.14.13.-]	1
	K06127	2-methoxy-6-polyprenyl-1,4-benzoquinol methylase [EC:2.1.1.201]	1
	K06134	Ubiquinone biosynthesis monooxygenase Coq7 [EC:1.14.13.-]	1
