# Supplementary material for: Genome Assembly and Pathway Analysis of Edible Mushroom Agrocybe cylindracea
Source: Genomics Proteomics Bioinformatics. 2020 Jun 17;18(3):341–51. doi: 10.1016/j.gpb.2018.10.009 (PMC7801210; doi:10.1016/j.gpb.2018.10.009)
Supplement: Supplementary Table S14 [file mmc21.xlsx]

## Sheet: Table S12
Table S14 Summary of A. cylindracea genome sequencing
Sequencing data	Insert size	Raw data total length (Gb)	Sequencing depth (X)	High-quality data total length (Gb)	Sequencing depth (X)
Illumina reads	300 bp (PE)	3.4	58.7	2.9	49.9
	500 bp (PE)	3.7	63.4	2.8	48.3
	500 bp (PE)	1.8	31.1	1.3	22.7
	8 Kb (MP)	1.3	22.1	0.9	15.1
	10 Kb (MP)	1.3	23.2	0.7	11.7
PacBio		0.8	13.7	0.8	13.7
Total		12.3	212.1	9.4	161.5
