# Supplementary material for: Genome Assembly and Pathway Analysis of Edible Mushroom Agrocybe cylindracea
Source: Genomics Proteomics Bioinformatics. 2020 Jun 17;18(3):341–51. doi: 10.1016/j.gpb.2018.10.009 (PMC7801210; doi:10.1016/j.gpb.2018.10.009)
Supplement: Supplementary Table S15 [file mmc22.xlsx]

## Sheet: Table S13
Table S15 Statistics of A. cylindracea RNA-seq
	Total raw data (bp)	High quality data (bp)
Mycelium	2227921024	2097325948
Stipes-1	5065048596	4863751288
Stipes-2	5100148116	4904353911
Stipes-3	4417232980	4248817670
Pilei-1	1302605282	1235043458
Pilei-2	4464327260	4304052221
Pilei-3	4450663576	4290951185
