# Supplementary material for: Genome Assembly and Pathway Analysis of Edible Mushroom Agrocybe cylindracea
Source: Genomics Proteomics Bioinformatics. 2020 Jun 17;18(3):341–51. doi: 10.1016/j.gpb.2018.10.009 (PMC7801210; doi:10.1016/j.gpb.2018.10.009)
Supplement: Supplementary Table S16 [file mmc23.xlsx]

## Sheet: Table S14
Table S16 Statistics of A. cylindracea de novo mycelial transcriptome assembly
Transcripts features	Measures
Number of transcripts	51287
Total length of transcripts (Mb)	52.1
N50 of transcripts (bp)	1450
Longest (shortest) length of transcripts	7.8 Kb (224 bp)
Average length of transcripts (bp)	1015
